# Supplementary material for: Extending the Reach of Tooling Theory: A Neurocognitive and Phylogenetic Perspective
Source: Top Cogn Sci. Author manuscript; Available in PMC 2024 Jul 23. (PMC7616289; doi:10.1111/tops.12554)
Supplement: Supplementary Information [file EMS196466-supplement-Supplementary_Information.xlsx]

## Sheet: Submodes
Submodes	Shumaker mode	Usually tooling?	Description
affix_bind	affix	no	bind something so that it stays together (e.g. to carry away soil)
affix_glue	affix	no	affix something using a sticky/adhering liquid
bait_attract	bait	no	use food/object to lure another closer
bait_courtship	bait	no	present a gift for selection as a mate
bait_hunt	bait	no	bait something in order to hunt it
bait_share	bait	no	share food (e.g to increase alliances)
bend_attention	drag	no	bend an item to get attention/courtship signal
bend_locomote	prop	no	bend something in order to continue travel
bend_play	drag	no	bend an object in play
block_entry	block	no	block up an entrance (e.g. to a burrow)
block_flood	block	no	block up liquid so that it overflows
block_silence	block	no	block something up so it cannot make noise (e.g. a bell)
block_trap	block	no	plug up something to trap another animal inside (e.g. a burrow)
brush_allogroom	scratch	yes	brush others with object
brush_autogroom	scratch	yes	brush self with object (e.g. teeth, fur)
burn_access	cut	yes	access something by burning through it (e.g. using a lit candle/lighter)
chew_autogroom	wipe	no	chew and spit something out to clean teeth/mouth
club_hunt	club / pound	yes	club prey with object to kill/maim
club_play	club	yes	club other with object in play
club_threat	club	yes	club other with object to threaten
contain_hold	contain / affix	no	put something in/on something else to hold it/transport it
contain_trap	contain / affix	no	use something to trap/immobilize other
cut_access	cut / wipe	yes	use an object to cut into something for access
cut_allogroom	cut	yes	use an object to cut another's hair
cut_autogroom	cut	yes	use an object to cut own hair
cut_reduce	cut	yes	use an object to cut something to make it smaller (e.g. for consumption)
cut_unknown	cut / symbolize	yes	cut an object for unknown reasons
dig_access	dig	yes	use an object to dig in order to access something inaccessible
dig_burrow	dig	yes	use an object to dig a burrow
dig_enlarge	dig	yes	use an object to dig to enlarge an area
dig_selfhide	affix / dig	no	bury self in substrate/objects
dig_unknown	dig	yes	use an object to dig for unknown reasons
dig_well	dig	yes	use an object to dig into the ground to create water well
dip_absorb	probe	yes	dip for something inaccessible with an object that can absorb it
dip_access	absorb / probe /contain	yes	dip for something inaccessible that adheres to the object (e.g. honey)
drag_communicate	drag	no	drag object as a form of communication (e.g. branches along travel route)
drag_dominance	drag	no	drag object during dominance display
drag_play	drag	no	drag objects in play
drag_unknown	drag	no	drag an object for an unknown reason
drop_access	drop	no	drop an object to access a reward (e.g. collapsable platform)
drop_courtship	drop	no	drop an object as courtship display
drop_destroy	drop / affix	no	drop an object to destroy something (e.g. logs on a fence)
drop_enlarge	drop	no	drop an object to enlarge an opening
drop_hunt	throw	no	drop an object to injure/kill prey
drop_ignite	drop	no	drop an object to ignite fire
drop_open	drop	no	drop something in order to open it
drop_play	drop	no	drop an object in play
drop_raise	drop	no	drop objects to raise water level to reach floating object (e.g. Aesop's fable)
drop_threat	drop	no	drop object as a threat
fan_thermo	brandish	no	fan oneself with an object to thermoregulate
fish_access	probe	yes	fish for insects with objects (fishing = getting an animal to cling to/stick on object)
floss_autogroom	probe	yes	floss own teeth with object to remove items
groom_unknown	bait	no	groom an inanimate object (e.g. "leaf-grooming")
hammer_close	pound	yes	use an object to hammer entrance/access closed
hammer_courtship	pound	yes	hammer with an object to attract mates
hammer_destroy	pound	yes	use an object to hammer something to destroy it (e.g lock, fence)
hammer_dislodge	pound	yes	use an object to hammer something to dislodge something efree
hammer_dominance	pound	no	pound on things during agonistic display
hammer_enlarge	pound	yes	use an object to hammer to increase the size of an opening
hammer_open	pound	yes	use an object to hammer open an object (e.g. fruit)
hammer_play	pound	yes	use an object to hammer/drum to make sound in play
hammer_reduce	pound	yes	use an object to hammer against another object to reduce its size
hammer_unknown	hammer	no	use an object to hammer for unknown reasons
hang_play	hang	no	hang object to swing on
hold_leverage	pry / prop	no	hold onto object for leverage (e.g. to steady or right oneself)
hold_plug	block	no	hold an object so that it acts as a plug (e.g. to keep fluid in beak when painting bower)
insert_unlock	probe	yes	insert key/object in order to unlock a lock
jab_access	jab / contain	yes	use an object to jab an item to retrieve it/access it
jab_destroy	jab	yes	use an object to jab at things to destroy them
jab_hunt	jab	yes	use an object to jab/impale prey
jab_open	jab	yes	use an object to jab with an object to open something
jab_play	jab	yes	use an object to jab conspecific in play
jab_threat	jab	yes	use an object to jab another as a threat
kick_dominance	drag	no	kick objects in display
kick_play	drag	no	kick items in play
kick_threat	drag	no	kick sand/debris/objects at intruders/predators
place_absorb	absorb	no	place an object to absorb another object
place_adorn	place	no	place objects on self as adornment
place_blockade	affix	no	place object to prevent movement
place_camouflage	affix	no	place objects on self to camouflage
place_clamp	affix	yes	hold two objects to act as a clamp to dislodge something
place_comfort	affix	no	place something for one's own comfort (e.g. lining nest)
place_decor	affix	no	apply decoration to something (e.g. bower painting)
place_detect	affix	no	place something to detect prey (e.g. vibrations)
place_float	affix	no	place something on self to increase buoyancy (e.g. kelp to improve floating)
place_hide	affix / contain	no	place object to hide something
place_ignite	brandish / reach	yes	place hot item/fire against another item to ignite fire
place_landmark	affix	no	place something to use as a landmark/directional marker for self/others
place_mark	affix	no	place own marking (e.g. territory)
place_otherbandage	affix	no	place objects on others' injuries (e.g. bark on infant's wounds)
place_play	affix	no	place objects on self as play
place_press	affix	no	place object to turn a device on (e.g. watering device)
place_protect	affix / block / contain / dig / wipe	no	place object on self as protection (e.g. handling something sharp)
place_rest	affix	no	place an object to sit on it
place_scent	affix	no	apply scented object around an area
place_selfbandage	affix	no	place objects on injuries (e.g. leaves on wounds)
place_selfhide	place	no	carry/place an object to hide in
place_shelter	affix	no	use objects to shelter under (e.g. from rain, sun)
place_sound	affix	no	use objects to modify vocalizations (e.g. leaf in mouth)
place_thermo	affix	no	place objects for thermoregulation (e.g. cooling down)
place_threat	affix	no	place an object on self to ward off/threaten others (e.g. female carrying a male)
place_unknown	affix	no	place object for unknown reasons
place_wedge	block	no	place a wedge to keep something open/from moving
present_appease	brandish	no	present something to inhibit aggression (e.g. present an infant - agonistic buffering)
present_play	bait	no	present/manipulate an object to signal play
present_request	bait	no	present an object as a request (e.g. a cup to be filled)
probe_access	probe / dig	yes	probe an unseen area with object to access something
probe_allogroom	probe / reach	yes	probe areas on another in order to groom
probe_autogroom	probe	yes	probe inaccessible areas with object to groom (e.g. inside nose)
probe_dislodge	probe	yes	probe with an object in order to dislodge something
probe_explore	probe	no	probe with an object in crevices to explore them
probe_pack	probe	yes	probe with an object to find and pack soft substrate
prop_access	prop	no	prop up an object in order to climb it/walk on it to access something
prop_float	prop	no	use object to float on as raft
prop_locomote	prop	no	prop object in order to continue locomotion (e.g. a log across a gap)
prop_mate	prop	no	place an object to facilitate intromission during copulation
prop_otherlocomote	prop	no	position a conspecific in order to climb on them
prop_rest	prop	no	prop an object in order to rest on it
propel_locomote	pry	yes	use object to propel oneself when floating (e.g. paddle with stick in canoe)
pry_access	pry / probe	yes	pry out object to access it (e.g. seeds from a pod)
pry_autogroom	pry	yes	pry up something on the body with an object to remove it (e.g. splinters, sutures)
pry_enlarge	pry	yes	pry something with an object to enlarge an opening
pry_press	pry	yes	use object as a lever to press button
pry_remove	pry	yes	use an object to pry something up to move it/get it out of the way
pry_unknown	pry	no	pry something with an object for unknown reasons
pull_autogroom	pull	yes	use object to pull something out of body (e.g. tooth)
push_access	reach	yes	push something inaccessible out with object
push_dominance	drag	no	push over items during display (e.g. snag crash)
push_threat	reach	no	push something as a threat (eg push a tree over at someone)
reach_access	reach	yes	bring something out of reach into reach using an object in order to access it
reach_assess	reach	yes	use object to assess depth
reach_attention	reach	yes	reach to touch another with object to get their attention
reach_blow	reach	no	reach something by blowing it out of an object
reach_dislodge	reach	yes	reach with object to dislodge something
reach_explore	reach	yes	explore something at a distance using an object (e.g. use a stick to touch a carcass)
reach_extinguish	reach	yes	extinguish something using an object
reach_flush	reach / jab	yes	reach under things to cause disturbance (e.g. flush out insects)
reach_locomote	reach	yes	reach for something in order to continue locomotion (e.g. hooking in a vine)
reach_otheraccess	reach	yes	use/hold a conspecific to grab something out of reach
reach_press	reach	yes	reach with an object to press down something inaccessible (eg a button)
reach_suck	reach	yes	access something by using an object to suck it
roll_dominance	drag	no	roll objects during dominance display
roll_play	drag	no	roll objects in play
roll_threat	drag	no	roll object at another
sand_unknown	affix	no	sand something for unknown reasons
scoop_access	contain	yes	use an object to scoop out something unreachable
scoop_unknown	contain	no	use an object to scoop out something for unknown reasons
scratch_allogroom	scratch / reach	yes	scratch conspecific with object
scratch_autogroom	scratch / reach	yes	scratch oneself with object
scratch_masturbate	scratch	yes	use object to masturbate
screw_unknown	reach	yes	screw/unscrew something for unknown reasons
shake_courtship	brandish	no	shake an object to get attention/courtship signal
shake_dislodge	brandish	no	shake something to dislodge something else (e.g. fruit from branch)
shake_dominance	brandish	no	shake objects during dominance display (e.g. branches)
shake_play	contain	no	shake objects to make sounds in play
shake_threat	brandish	no	shake objects to threaten others (e.g. branches)
slap_attention	drag / throw	no	slap object to get attention
slap_dominance	brandish / drag / pound	no	slap objects during dominance display
slap_play	drag	no	slap objects in play
snatch_attention	bait	no	take an object to get attention (e.g. infant)
snatch_play	bait	no	try to snatch an object from each other in play
spit_burrow	dig	no	use water jet to dig burrow
spit_cool	throw	no	spit something into a liquid to cool it down (e.g. water into coffee)
spit_hunt	throw	no	shoot water to kill prey
spit_play	throw	no	spit at others in play
spit_raise	drop	no	spit water to raise water level
spit_soften	drop	no	drop liquid to soften hard substrate
spit_threat	throw	no	shoot water to threaten
spit_uncover	throw	no	use water jet to reveal prey
stir_mix	reach	yes	stir liquids with object in order to cool/mix
swim_flush	throw	no	use water current to flush out prey
symbolic_communicate	symbolize	no	use symbols to communicate
symbolic_play	symbolize	no	play with symbolic items (eg doll)
throw_access	throw	no	throw an attached object at another object to pull it in
throw_attention	throw	no	throw something to get attention
throw_dislodge	throw	no	throw something in order to dislodge it (e.g. knock it down)
throw_dominance	throw	no	throw objects in a display
throw_hunt	throw	no	throw objects to injure/kill prey
throw_open	throw	no	throw object in order to open it
throw_play	throw	no	throw objects in play
throw_reward	throw	no	throw object at target for a reward
throw_share	throw	no	throw food/objects to share with others
throw_teasing	throw	no	throw objects at conspecifics as an annoyance
throw_threat	throw	no	throw object at someone as a threat
throw_trap	throw	no	throw object to trap something
throw_unknown	throw	no	throw object for unknown reasons
tickle_play	scratch	yes	use object to tickle with in play
trade_reward	symbolize / bait	no	trade token/object for a reward
tug_dominance	bait	no	engage in tug of war as a challenge
wave_dominance	brandish	no	wave objects during display
wave_extinguish	brandish	no	wave object to extinguish flame
wave_play	brandish	no	wave objects in play
wave_scent	brandish	no	wave own scent around (e.g. using tail)
wave_ward	brandish	no	wave object around to ward off insects/animals
wipe_access	wipe	yes	wipe something with an object in order to access it
wipe_allogroom	wipe	yes	wipe things off of others with object
wipe_autogroom	wipe	yes	wipe things off of self with object
wipe_clear	wipe / drag	yes	wipe things with object to clear something off/out
wipe_selfanoint	wipe / affix	no	wipe/place scents/secretions on self
wipe_unknown	wipe	no	wipe for unknown reasons
wring_access	contain	no	wring something out

## Sheet: Modes (Shumaker)
Mode Definitions from Shumaker, 2011, pg. 13-14
Mode	Function	Definition
Drop	"Create or augment signal value of social display; amplify mechanical force; extend user’s reach "	"Cause an object to fall. The object is propelled primarily by gravity."
Throw	"Create or augment signal value of social display; amplify mechanical force; extend user’s reach"	"Propel an object through open space. Can be aimed or unaimed. The object is propelled by the user’s own energy."
Drag/Roll/Kick/Slap/Push Over	"Create or augment signal value of social display; amplify mechanical force"	Drag: "Pull an object while walking or running; the object touches the substrate." / Roll: "Propel an object such that it turns over repeatedly on the substrate." / Kick: "Propel an object with foot through space or on the substrate." / Slap: "Hit an object or another organism with a flattened appendage." / Push Over: "Deflect an attached vertical object."
Brandish/Wave/Shake	"Create or augment signal value of social display; camouflage; bodily comfort"	Brandish: "Conspicuously display an object away from the body." / Wave: "Move an unattached object repeatedly up and down or side to side."/ Shake: "As in Wave, but the object is attached."
Bait/ Entice	"Extend user’s reach; create or augment signal value of social display"	"Manipulate or place, and conspicuously display, an object such that it attracts prey or a potential interactant to approach."
Club/ Beat	"Amplify mechanical force"	"Hit another organism agonistically with an object. The object (the tool) can be another organism or a part thereof."
Pound/ Hammer	"Amplify mechanical force"	"Hit an object or prey item forcefully, often repeatedly, with a second, relatively hard object (the tool)."
Pry/ Apply Leverage	"Amplify mechanical force"	"Push or pull on an object (the tool), using a fulcrum"
Dig	"Amplify mechanical force"	"Excavate the substrate, usually earth."
Jab/Stab/Penetrate	"Amplify mechanical force; extend user’s reach"	Jab: "Use the distal end of an object to forcefully push another object or organism away, or to animate another organism; synonymous with prod."/Stab: "Use the distal end of an elongate object to forcefully puncture or perforate another organism so as to harm it."/ Penetrate: "Use the distal end of an object, usually elongate, to forcefully puncture or perforate a surface or an inanimate object. …
Reach	"Extend user’s reach"	"Use an elongate object to touch or retrieve another object when the user’s prehensive structures are too short, or use objects of any shape to avoid touching the target object. Tool held throughout use. Can be followed by Scratch or Rub when affected body surfaces are inaccessible."
Insert and Probe	"Extend user’s reach"	"As in Reach, but when the target object is embedded in a hole or behind a restricted opening. Can include Insertion in bodily orifices."
Scratch/Rub	"Amplify mechanical force; bodily comfort"	"Move an object across a bodily surface, often repeatedly, while applying pressure. Includes tickling. Can follow Reach, if a body surface is inaccessible without the tool. Can be combined with Insert and Probe within a bodily orifice."
Cut	"Amplify mechanical force."	"Movement, usually repeated and back and forth, of an object with a sharp edge to incise another object or surface."
Block	"Amplify mechanical force; extend user’s reach"	"Place an object to prevent or impede movement or action of another object, fluid, or organism."
Prop and Climb/Balance and Climb/Bridge/Reposition	"Extend user’s reach by expanding accessible three-dimensional space; bodily comfort"	Prop and Climb: "Place and stabilize an elongate object vertically or diagonally against another object or surface, and then move up or climb up the object. Distal end of propped object touches the other object or surface. Stable." / Balance and Climb: "Place an elongate object vertically and then move up or climb up the object. The distal end of the balanced object does not touch another object …
Hang	"Extend user’s reach by expanding accessible three-dimensional space"	"Suspend the object(s) from an overhead substrate or surface. User locomotes or rests on the object."
Contain	"Effective control of fluids and small solid objects"	"Place fluids or objects into or on top of another object (the tool) to control and/or transport them."
Absorb	"Effective control of fluids; bodily comfort"	"Soak up and move fluid. May be combined with Wipe."
Wipe	"Effective control of fluids and small solid objects; bodily comfort"	"Mechanically displace and remove fluid, soft solids, or small solids. May be combined with Absorb."
Affix/Apply/Drape	"Create or augment signal value of social display; effective control of fluids; camouflage; bodily comfort"	Affix: "Attach an object to the body, a surface, or another organism with adhesive."/ Apply: "Attach a fluid or an object to the body, a surface, or another organism without adhesive."/ Drape: "Place an object on the body or on a surface temporarily."
Symbolize	"Abstract or represent reality"	"Carry, keep, or trade an object that represents another object, another organism, or a psychological state."
